# Supplementary material for: Analysis of MAPK and MAPKK gene families in wheat and related Triticeae species
Source: BMC Genomics. 2018 Mar 5;19:178. doi: 10.1186/s12864-018-4545-9 (PMC5838963; doi:10.1186/s12864-018-4545-9)
Supplement: Supplementary file 2 — Triticeae MPK and MKK accessions from Ensembl Plants. The table includes scaffold locations, intron numbers, molecular weight, isoelectric point and gene descriptions. (XLSX 54 kb) [file 12864_2018_4545_MOESM2_ESM.xlsx]

## Sheet: Ensembl - Trit
Gene Name	Location (excluding UTRs)	Ensembl Transcript ID	Ensembl Gene ID	Uniprot	Introns	a.a.	MW (kD)	pI	Ensemble Gene Descriptions	Comment
TaMPK3	TGACv1_scaffold_306486_4AS:151292-153745(+)	TRIAE_CS42_4AS_TGACv1_306486_AA1008960.2	TRIAE_CS42_4AS_TGACv1_306486_AA1008960	A7L5U5	4	369	42.83	5.46	Mitogen-activated protein kinase 3
TaMPK3	TGACv1_scaffold_320270_4BL:234648-236990(+)	TRIAE_CS42_4BL_TGACv1_320270_AA1033300.1	TRIAE_CS42_4BL_TGACv1_320270_AA1033300	A7L5U5	4	369	42.83	5.46	Mitogen-activated protein kinase 3																											791	581	582	791
TaMPK3	TGACv1_scaffold_344691_4DL:20940-23498(+)	TRIAE_CS42_4DL_TGACv1_344691_AA1148960.1	TRIAE_CS42_4DL_TGACv1_344691_AA1148960	W5EFF0	4	369	42.82	5.46	Mitogen-activated protein kinase 3																												1107
TaMPK4	TGACv1_scaffold_000118_1AL:64221-61321(-)	TRIAE_CS42_1AL_TGACv1_000118_AA0003960.1	TRIAE_CS42_1AL_TGACv1_000118_AA0003960	W4ZQS8	5	377	42.87	5.75																													409	1899	2307
TaMPK4	TGACv1_scaffold_030274_1BL:289940-287043(-)	TRIAE_CS42_1BL_TGACv1_030274_AA0084790.2	TRIAE_CS42_1BL_TGACv1_030274_AA0084790	W5A5U1	5	376	42.86	5.75																													131
TaMPK4	TGACv1_scaffold_061983_1DL:20903-18010(-)	TRIAE_CS42_1DL_TGACv1_061983_AA0206840.1	TRIAE_CS42_1DL_TGACv1_061983_AA0206840	N/A	5	376	42.83	5.75																													128	2439	2566
TaMPK6	TGACv1_scaffold_570369_7AS:58495-51835(-)	TRIAE_CS42_7AS_TGACv1_570369_AA1834630.1	TRIAE_CS42_7AS_TGACv1_570369_AA1834630	N/A	5	396	44.43	5.5																													79
TaMPK6	TGACv1_scaffold_593766_7BS:15809-22371(+)	TRIAE_CS42_7BS_TGACv1_593766_AA1954300.1	TRIAE_CS42_7BS_TGACv1_593766_AA1954300	N/A	5	393	44.24	5.5																													60	2646	2705
TaMPK6	TGACv1_scaffold_622461_7DS:66033-59536(-)	TRIAE_CS42_7DS_TGACv1_622461_AA2040040.1	TRIAE_CS42_7DS_TGACv1_622461_AA2040040	N/A	5	393	44.27	5.5																													397
TaMPK7	TGACv1_scaffold_558385_7AL:27084-25445(-)	TRIAE_CS42_7AL_TGACv1_558385_AA1792950.1.X	TRIAE_CS42_7AL_TGACv1_558385_AA1792950	N/A	1	369	42.2	6.86																													150	3103	3252
TaMPK7	TGACv1_scaffold_576902_7BL:51321-49637(-)	TRIAE_CS42_7BL_TGACv1_576902_AA1859240.1	TRIAE_CS42_7BL_TGACv1_576902_AA1859240	A0A088AX68	1	369	42.28	6.89																													261
TaMPK7	TGACv1_scaffold_603035_7DL:31491-29833(-)	TRIAE_CS42_7DL_TGACv1_603035_AA1974260.1	TRIAE_CS42_7DL_TGACv1_603035_AA1974260	N/A	1	369	42.11	7.63																													87
TaMPK7	TGACv1_scaffold_603254_7DL:27379-29064(+)	TRIAE_CS42_7DL_TGACv1_603254_AA1979200.2	TRIAE_CS42_7DL_TGACv1_603254_AA1979200	N/A	1	369	42.25	7.17																													156	3514	3669
TaMPK11	TGACv1_scaffold_555982_7AL:320796-323654(+)	TRIAE_CS42_7AL_TGACv1_555982_AA1751700.1	TRIAE_CS42_7AL_TGACv1_555982_AA1751700	W5H9L7	6	387	43.79	6.32																													98
TaMPK11	TGACv1_scaffold_580661_7BL: 17585-14914(-)	TRIAE_CS42_7BL_TGACv1_580661_AA1914980.1	TRIAE_CS42_7BL_TGACv1_580661_AA1914980	N/A	6	381	43.29	6.24																													102	4157	4258
TaMPK11	TGACv1_scaffold_603600_7DL: 5378-2784(-)	TRIAE_CS42_7DL_TGACv1_603600_AA1986180.1	TRIAE_CS42_7DL_TGACv1_603600_AA1986180	N/A	5	388	43.86	6.32																													108
TaMPK14	TGACv1_scaffold_487866_6AS:18600-15618(-)	TRIAE_CS42_6AS_TGACv1_487866_AA1573320.1.X	TRIAE_CS42_6AS_TGACv1_487866_AA1573320	N/A	2	369	42.34	6.67																													232	4367	4598
TaMPK14	TGACv1_scaffold_514340_6BS:34738-32283(-)	TRIAE_CS42_6BS_TGACv1_514340_AA1658600.1.X	TRIAE_CS42_6BS_TGACv1_514340_AA1658600	W5GPE3(partial)	2	369	42.36	6.67																													143
TaMPK14	TGACv1_scaffold_544171_6DS:15517-13094(-)	TRIAE_CS42_6DS_TGACv1_544171_AA1747030.1	TRIAE_CS42_6DS_TGACv1_544171_AA1747030	N/A	1	371	42.55	6.67																												518	78	4742	4819
TaMPK16	TGACv1_scaffold_020601_1AS:9185-5305(-)	TRIAE_CS42_1AS_TGACv1_020601_AA0078640.1	TRIAE_CS42_1AS_TGACv1_020601_AA0078640	W4ZYA7	8	549	62.31	8.74	Mitogen-activated protein kinase 16
TaMPK16	TGACv1_scaffold_049733_1BS:89359-93071(-)	TRIAE_CS42_1BS_TGACv1_049733_AA0160590.2	TRIAE_CS42_1BS_TGACv1_049733_AA0160590	A9RAB0	8	549	62.38	8.92	Mitogen-activated protein kinase 16
TaMPK16	TGACv1_scaffold_642759_U:39201-43300(+)	TRIAE_CS42_U_TGACv1_642759_AA2122920.1	TRIAE_CS42_U_TGACv1_642759_AA2122920	A9RAB1	8	549	62.32	8.77	Mitogen-activated protein kinase 16
TaMPK17	TGACv1_scaffold_556562_7AL: 120,472-126,635(-)	TRIAE_CS42_7AL_TGACv1_556562_AA1765430.2	TRIAE_CS42_7AL_TGACv1_556562_AA1765430	A9RAB3	10	578	65.15	6.85
TaMPK17	TGACv1_scaffold_641980_U:75543-79763(+)	TRIAE_CS42_U_TGACv1_641980_AA2108810.2	TRIAE_CS42_U_TGACv1_641980_AA2108810	N/A	10	578	65.21	6.85
TaMPK17	TGACv1_scaffold_604680_7DL:23384-19147(-)	TRIAE_CS42_7DL_TGACv1_604680_AA2000630.1	TRIAE_CS42_7DL_TGACv1_604680_AA2000630	Q5BU11	10	578	65.11	7.05
TaMPK20-1	TGACv1_scaffold_194002_3AL: 69393-77299(+)	TRIAE_CS42_3AL_TGACv1_194002_AA0624350.1	TRIAE_CS42_3AL_TGACv1_194002_AA0624350	A0A0K0YGT2	9	613	69.84	9.04
TaMPK20-1	TGACv1_scaffold_224428_3B:4877-10676(+)	TRIAE_CS42_3B_TGACv1_224428_AA0796670.1.X	TRIAE_CS42_3B_TGACv1_224428_AA0796670	N/A	9	>586				Partial Sequence
TaMPK20-1	TGACv1_scaffold_253300_3DL:3762-9715(+)	TRIAE_CS42_3DL_TGACv1_253300_AA0894090.1	TRIAE_CS42_3DL_TGACv1_253300_AA0894090	N/A	9	613	69.88	9.04
TaMPK20-2	TGACv1_scaffold_002534_1AL:15801-10673(-)	TRIAE_CS42_1AL_TGACv1_002534_AA0042880.5.X	TRIAE_CS42_1AL_TGACv1_002534_AA0042880	N/A	9	598	66.51	9.27
TaMPK20-2	TGACv1_scaffold_030959_1BL:111843-106750(-)	TRIAE_CS42_1BL_TGACv1_030959_AA0104540.1	TRIAE_CS42_1BL_TGACv1_030959_AA0104540	N/A	9	603	66.85	9.22
TaMPK20-2	TGACv1_scaffold_063491_1DL:8983-3810(-)	TRIAE_CS42_1DL_TGACv1_063491_AA0227870.2	TRIAE_CS42_1DL_TGACv1_063491_AA0227870	N/A	9	599	66.45	9.22
TaMPK20-3	TGACv1_scaffold_557823_7AL:39825-47790(+)	TRIAE_CS42_7AL_TGACv1_557823_AA1786610.1	TRIAE_CS42_7AL_TGACv1_557823_AA1786610	W5HC04	8	421	48.44	8.83
TaMPK20-3	TGACv1_scaffold_577050_7BL:23909-31488(+)	TRIAE_CS42_7BL_TGACv1_577050_AA1864020.2	TRIAE_CS42_7BL_TGACv1_577050_AA1864020	N/A	8	421	48.49	8.91
TaMPK20-3	TGACv1_scaffold_604962_7DL:31885-18943(-)	TRIAE_CS42_7DL_TGACv1_604962_AA2003380.1	TRIAE_CS42_7DL_TGACv1_604962_AA2003380	N/A	8	421	48.35	8.91
TaMPK20-4	TGACv1_scaffold_195023_3AL:65661-60671(-)	TRIAE_CS42_3AL_TGACv1_195023_AA0643580.5	TRIAE_CS42_3AL_TGACv1_195023_AA0643580	N/A	9	582	66.5	9.25
TaMPK20-4	TGACv1_scaffold_225288_3B:6953-12039(+)	TRIAE_CS42_3B_TGACv1_225288_AA0806810.1	TRIAE_CS42_3B_TGACv1_225288_AA0806810	A0A077RTL3	9	586	67.16	9.32
TaMPK20-4	TGACv1_scaffold_250331_3DL:48410-43280(-)	TRIAE_CS42_3DL_TGACv1_250331_AA0866300.5	TRIAE_CS42_3DL_TGACv1_250331_AA0866300	N/A	9	584	66.87	9.32
TaMPK20-5	TGACv1_scaffold_001596_1AL:31876-37442(+)	TRIAE_CS42_1AL_TGACv1_001596_AA0032670.1	TRIAE_CS42_1AL_TGACv1_001596_AA0032670	N/A	9	548	62.14	9.06
TaMPK20-5	TGACv1_scaffold_032512_1BL:34933-31192(-)	TRIAE_CS42_1BL_TGACv1_032512_AA0130820.2	TRIAE_CS42_1BL_TGACv1_032512_AA0130820	N/A	9	556	62.84	9.36
TaMPK20-5	TGACv1_scaffold_643598_U:22201-26066(+)	TRIAE_CS42_U_TGACv1_643598_AA2133390.1	TRIAE_CS42_U_TGACv1_643598_AA2133390	N/A	9	555	62.75	9.33
TaMPK21-1	TGACv1_scaffold_002281_1AL:12798-8357(-)	TRIAE_CS42_1AL_TGACv1_002281_AA0040420.1	TRIAE_CS42_1AL_TGACv1_002281_AA0040420	W4ZM58	9	494	56.07	8.51
TaMPK21-1	TGACv1_scaffold_032784_1BL:44603-40183(-)	TRIAE_CS42_1BL_TGACv1_032784_AA0134120.1	TRIAE_CS42_1BL_TGACv1_032784_AA0134120	N/A	10	494	56.03	8.51
TaMPK21-1	TGACv1_scaffold_061695_1DL:56642-53019(-)	TRIAE_CS42_1DL_TGACv1_061695_AA0201870.1	TRIAE_CS42_1DL_TGACv1_061695_AA0201870	N/A	10	494	56.13	8.34
TaMPK21-2	TGACv1_scaffold_196288_3AL:25306-38038(+)	TRIAE_CS42_3AL_TGACv1_196288_AA0659130.2	TRIAE_CS42_3AL_TGACv1_196288_AA0659130	N/A	9	490	56.03	6.17
TaMPK21-2	TGACv1_scaffold_221708_3B:133867-143817(+)	TRIAE_CS42_3B_TGACv1_221708_AA0748020.2	TRIAE_CS42_3B_TGACv1_221708_AA0748020	N/A	9	490	55.95	6.67
TaMPK21-2	TGACv1_scaffold_249051_3DL:219204-211286(-)	TRIAE_CS42_3DL_TGACv1_249051_AA0836180.1	TRIAE_CS42_3DL_TGACv1_249051_AA0836180	N/A	9	488	55.77	6.82
TaMPK24	TGACv1_scaffold_640751_U:161560-156747(-)	TRIAE_CS42_U_TGACv1_640751_AA2072490.1-AA2072480.1	TRIAE_CS42_U_TGACv1_640751_AA2072490 & AA2072480	N/A	9	>472
TaMPK24	TGACv1_scaffold_513631_6BS:65720-77152(+)	TRIAE_CS42_6BS_TGACv1_513631_AA1646180.1	TRIAE_CS42_6BS_TGACv1_513631_AA1646180	N/A	9	498	56.88	6.43
TaMPK24	TGACv1_scaffold_543835_6DS:18321-23256(+)	TRIAE_CS42_6DS_TGACv1_543835_AA1744530.1	TRIAE_CS42_6DS_TGACv1_543835_AA1744530	W5H2Y7	9	500	57.54	6.48
TaMPK25	TGACv1_scaffold_375843_5AL:24610-22347(-)	TRIAE_CS42_5AL_TGACv1_375843_AA1227850.1.X	TRIAE_CS42_5AL_TGACv1_375843_AA1227850	N/A	1	359	41.28	8.82		Partial Sequence																											138	3757	3894
TaMPK25	TGACv1_scaffold_405765_5BL:68349-67690(-)	TRIAE_CS42_5BL_TGACv1_405765_AA1334990.1	TRIAE_CS42_5BL_TGACv1_405765_AA1334990	N/A	1	360	40.95	5.85		Partial Sequence																											90
TaMPK25	TGACv1_scaffold_433177_5DL:99000-100916(+)	N/A	N/A	N/A	1	351	39.95	8.51		Partial Sequence																											74	3985	4058
TaMKK1-1	TGACv1_scaffold_290148_4AL:27703-24620(-)	TRIAE_CS42_4AL_TGACv1_290148_AA0982230.1	TRIAE_CS42_4AL_TGACv1_290148_AA0982230	N/A	8	349	38.68	6.5
TaMKK1-1	TGACv1_scaffold_570427_7AS:24505-21588(-)	TRIAE_CS42_7AS_TGACv1_570427_AA1835590.1.X	TRIAE_CS42_7AS_TGACv1_570427_AA1835590	N/A	8	349	38.67	6.25
TaMKK1-1	TGACv1_scaffold_622118_7DS:71987-68981(-)	TRIAE_CS42_7DS_TGACv1_622118_AA2033130.2	TRIAE_CS42_7DS_TGACv1_622118_AA2033130	N/A	8	349	38.7	6.5
TaMKK1-2	TGACv1_scaffold_485693_6AS:98435-96049(-)	TRIAE_CS42_6AS_TGACv1_485693_AA1550190.1.X	TRIAE_CS42_6AS_TGACv1_485693_AA1550190	N/A	6	324	36.08	5.99
TaMKK1-2	TGACv1_scaffold_513382_6BS:44690-42312(-)	TRIAE_CS42_6BS_TGACv1_513382_AA1639520.1.X	TRIAE_CS42_6BS_TGACv1_513382_AA1639520	N/A	6	326	36.45	5.77
TaMKK1-2	TGACv1_scaffold_644387_U:20615-18239(-)	TRIAE_CS42_U_TGACv1_644387_AA2139180.1.X	TRIAE_CS42_U_TGACv1_644387_AA2139180	N/A	7	326	36.25	5.77
TaMKK1-3	TGACv1_scaffold_623511_7DS:35559-37919(+)	TRIAE_CS42_7DS_TGACv1_623511_AA2053970.1.X	TRIAE_CS42_7DS_TGACv1_623511_AA2053970	N/A	7	331	36.88	6.31
TaMKK3-1?*	TGACv1_scaffold_228257_3B:13014-13604(+)	TRIAE_CS42_3B_TGACv1_228257_AA0826360.1.X	TRIAE_CS42_3B_TGACv1_228257_AA0826360	N/A	unkown	>196				Partial Sequence
TaMKK3-2	TGACv1_scaffold_405566_5BL:20557-13288(-)	TRIAE_CS42_5BL_TGACv1_405566_AA1330480.6.X	TRIAE_CS42_5BL_TGACv1_405566_AA1330480	N/A	8	523	58.34	5.76
TaMKK3-2	TGACv1_scaffold_432926_5DL:304794-297658(-)	TRIAE_CS42_5DL_TGACv1_432926_AA1394740.1	TRIAE_CS42_5DL_TGACv1_432926_AA1394740	N/A	8	523	58.42	5.71
TaMKK3-3	TGACv1_scaffold_373997_5AL:172224-178538(+)	TRIAE_CS42_5AL_TGACv1_373997_AA1187200.3.X	TRIAE_CS42_5AL_TGACv1_373997_AA1187200	N/A	8	517	57.84	5.44
TaMKK3-3	TGACv1_scaffold_405070_5BL:106572-112788(+)	TRIAE_CS42_5BL_TGACv1_405070_AA1319320.2.X	TRIAE_CS42_5BL_TGACv1_405070_AA1319320	N/A	8	524	58.54	5.24
TaMKK3-3	TGACv1_scaffold_435057_5DL:31397-24267(-)	TRIAE_CS42_5DL_TGACv1_435057_AA1445420.4	TRIAE_CS42_5DL_TGACv1_435057_AA1445420	N/A	8	525	58.6	5.34
TaMKK4	TGACv1_scaffold_472053_6AL:3947-5065(-)	TRIAE_CS42_6AL_TGACv1_472053_AA1517260.1	TRIAE_CS42_6AL_TGACv1_472053_AA1517260	N/A	0	372	39.78	9.12	ncRNA
TaMKK4	TGACv1_scaffold_502626_6BL:13907-15025(+)	TRIAE_CS42_6BL_TGACv1_502626_AA1625820.1	TRIAE_CS42_6BL_TGACv1_502626_AA1625820	N/A	0	372	39.86	9.37
TaMKK4	TGACv1_scaffold_528809_6DL:5852-4746(-)	TRIAE_CS42_6DL_TGACv1_528809_AA1716310.1.X	TRIAE_CS42_6DL_TGACv1_528809_AA1716310	N/A	0	368	39.62	9.3
TaMKK5	TGACv1_scaffold_572257_7AS:3088-4137(+)	TRIAE_CS42_7AS_TGACv1_572257_AA1851770.1	TRIAE_CS42_7AS_TGACv1_572257_AA1851770	N/A	0	349	37.71	9.11
TaMKK5	TGACv1_scaffold_592906_7BS: 40207-41244(+)	TRIAE_CS42_7BS_TGACv1_592906_AA1946090.1	TRIAE_CS42_7BS_TGACv1_592906_AA1946090	N/A	0	345	37.45	9.11
TaMKK5	TGACv1_scaffold_623332_7DS:4063-3014(-)	TRIAE_CS42_7DS_TGACv1_623332_AA2052160.1.X	TRIAE_CS42_7DS_TGACv1_623332_AA2052160	N/A	0	349	37.71	9.11
TaMKK6	TGACv1_scaffold_290485_4AL:14880-29332(+)	TRIAE_CS42_4AL_TGACv1_290485_AA0985860.1	TRIAE_CS42_4AL_TGACv1_290485_AA0985860	N/A	8	355	40.18	5.52	Mitogen-activated protein kinase kinase 6
TaMKK6	TGACv1_scaffold_320624_4BL:38251-52361(+)	TRIAE_CS42_4BL_TGACv1_320624_AA1044950.2	TRIAE_CS42_4BL_TGACv1_320624_AA1044950	N/A	8	355	40.03	5.52	Mitogen-activated protein kinase kinase 6
TaMKK6	TGACv1_scaffold_342786_4DL:90582-102428(+)	TRIAE_CS42_4DL_TGACv1_342786_AA1122060.5	TRIAE_CS42_4DL_TGACv1_342786_AA1122060	W5EJ68	8	355	40.02	5.52	Mitogen-activated protein kinase kinase 6
TaMKK10-2	TGACv1_scaffold_307146_4AS:58088-59095(+)	TRIAE_CS42_4AS_TGACv1_307146_AA1017600.1	TRIAE_CS42_4AS_TGACv1_307146_AA1017600	N/A	0	335	35.59	6.56
TaMKK10-2	TGACv1_scaffold_323005_4BL:1581-2576(+)	TRIAE_CS42_4BL_TGACv1_323005_AA1073590.1	TRIAE_CS42_4BL_TGACv1_323005_AA1073590	N/A	0	331	35.14	6.51
TaMKK10-2	TGACv1_scaffold_344093_4DL:30938-31936(+)	TRIAE_CS42_4DL_TGACv1_344093_AA1143600.1	TRIAE_CS42_4DL_TGACv1_344093_AA1143600	N/A	0	332	35.28	6.51
TaMKK10-1/3	TGACv1_scaffold_288275_4AL:205758-206771(+)	TRIAE_CS42_4AL_TGACv1_288275_AA0943400.1.1	TRIAE_CS42_4AL_TGACv1_288275_AA0943400	N/A	0	337	35.6	8.88
TaMKK10-1/3	TGACv1_scaffold_327917_4BS:163789-162848(-)	TRIAE_CS42_4BS_TGACv1_327917_AA1078630.1.1.X	TRIAE_CS42_4BS_TGACv1_327917_AA1078630	N/A	0	313	33.44	10.17
TaMKK10-1/3	TGACv1_scaffold_328797_4BS:74890-73877(-)	TRIAE_CS42_4BS_TGACv1_328797_AA1093760.1.1	TRIAE_CS42_4BS_TGACv1_328797_AA1093760	N/A	0	337	35.63	8.81
TaMKK10-1/3	TGACv1_scaffold_328797_4BS:81993-80975(-)	TRIAE_CS42_4BS_TGACv1_328797_AA1093770.1.1.X	TRIAE_CS42_4BS_TGACv1_328797_AA1093770	N/A	0	335	35.59	8.93
TaMKK10-1/3	TGACv1_scaffold_329516_4BS:28051-29082(+)	TRIAE_CS42_4BS_TGACv1_329516_AA1102150.1.1	TRIAE_CS42_4BS_TGACv1_329516_AA1102150	N/A	0	343	36.19	8.95
TaMKK10-1/3	TGACv1_scaffold_329775_4BS:31663-30803(-)	TRIAE_CS42_4BS_TGACv1_329775_AA1103890.1.1	TRIAE_CS42_4BS_TGACv1_329775_AA1103890	N/A	0	>286
TaMKK10-1/3	TGACv1_scaffold_362002_4DS:38310-37279(-)	TRIAE_CS42_4DS_TGACv1_362002_AA1175570.1.1	TRIAE_CS42_4DS_TGACv1_362002_AA1175570	N/A	0	343	36.26	8.76
TaMKK10-1/3	TGACv1_scaffold_362154_4DS:22297-23346(+)	TRIAE_CS42_4DS_TGACv1_362154_AA1177260.1.1	TRIAE_CS42_4DS_TGACv1_362154_AA1177260	N/A	0	349	36.77	8.77
TaMKK10-4	TGACv1_scaffold_220919_3B:121812-122828(+)	TRIAE_CS42_3B_TGACv1_220919_AA0723740.1.1	TRIAE_CS42_3B_TGACv1_220919_AA0723740	N/A	0	338	36.26	7.72
TaMKK10-4	TGACv1_scaffold_289532_4AL:9233-8220(-)	TRIAE_CS42_4AL_TGACv1_289532_AA0972640.1.1	TRIAE_CS42_4AL_TGACv1_289532_AA0972640	N/A	0	337	36.11	7.15
TaMKK10-4	TGACv1_scaffold_291020_4AL:11249-12262(+)	TRIAE_CS42_4AL_TGACv1_291020_AA0991400.1	TRIAE_CS42_4AL_TGACv1_291020_AA0991400	N/A	0	337	36.26	8.21
TaMKK10-4	TGACv1_scaffold_329491_4BS:24367-25383(+)	TRIAE_CS42_4BS_TGACv1_329491_AA1101870.1.1	TRIAE_CS42_4BS_TGACv1_329491_AA1101870	N/A	0	338	36.34	8.23
TaMKK10-4	TGACv1_scaffold_361832_4DS:12432-11416(-)	TRIAE_CS42_4DS_TGACv1_361832_AA1173360.1	TRIAE_CS42_4DS_TGACv1_361832_AA1173360	N/A	0	338	36.3	7.14
TaMKK10-5	TGACv1_scaffold_292438_4AL:12965-11961(-)	TRIAE_CS42_4AL_TGACv1_292438_AA0998860.1	TRIAE_CS42_4AL_TGACv1_292438_AA0998860	N/A	0	334	35.77	8.84
TaMKK10-5	TGACv1_scaffold_331242_4BS:5569-6573(+)	TRIAE_CS42_4BS_TGACv1_331242_AA1109740.1	TRIAE_CS42_4BS_TGACv1_331242_AA1109740	N/A	0	334	35.92	8.62
TaMKK10-5	TGACv1_scaffold_362002_4DS:4282-5286(+)	TRIAE_CS42_4DS_TGACv1_362002_AA1175550.1.1	TRIAE_CS42_4DS_TGACv1_362002_AA1175550	N/A	0	334	35.95	7.76
AetMPK3	ASM34733v1:Scaffold66783:18372-15777(-)	EMT08915.X	F775_52499	N/A	5	369	42.76	5.46	Mitogen-activated protein kinase 3
AetMPK4	ASM34733v1:Scaffold267:63653-60597(-)	EMT33725.X	F775_27603	N/A	6	376	42.85	5.75	Mitogen-activated protein kinase 6
AetMPK6	ASM34733v1:Scaffold5948:28320-34846(+)	EMT30535.X	F775_31850	N/A	5	>316			Mitogen-activated protein kinase 1
AetMPK7	ASM34733v1:Scaffold31426:65721-64063(-)	EMT18927	F775_27612	R7W9L5	1	369	42.25	7.17
AetMPK11	ASM34733v1:Scaffold34165:13812-16403(+)	EMT18008.X	F775_27925	N/A	5	387	43.75	6.32
AetMPK14	ASM34733v1:Scaffold861:12269-9859(-)	EMT33478.X	F775_26366	N/A	1	366	41.99	6.5	Mitogen-activated protein kinase 3
AetMPK16	ASM34733v1:Scaffold29034:64747-60646(-)	EMT19997.X	F775_27441	N/A	8	549	62.32	8.77	mitogen-activated protein kinase 16
AetMPK17	ASM34733v1:Scaffold49899:25060-20824(-)	EMT12771.X	F775_30357	N/A	10	574	64.67	6.85
AetMPK20-1	ASM34733v1:Scaffold2459:3626-9579(+)	EMT32532.X	F775_26833	N/A	9	613	69.91	9.04	Mitogen-activated protein kinase 10
AetMPK20-2	ASM34733v1:Scaffold42430:99049-107067(+)	EMT15153.X	F775_11545	N/A	9	>592
AetMPK20-3	ASM34733v1:Scaffold57229:29832-37808(+)	EMT10986.X	F775_08714	N/A	7	415	47.81	8.83	Mitogen-activated protein kinase 11
AetMPK20-4	ASM34733v1:Scaffold64561:38790-43133(+)	EMT09350.X	F775_32297	N/A	9	584	66.87	9.32	Mitogen-activated protein kinase 8
AetMPK20-5	ASM34733v1:Scaffold57997:44622-48639(+)	EMT10806.X	F775_11361	N/A	9	560	63.5	9.28	Mitogen-activated protein kinase 7
AetMPK21-1	ASM34733v1:Scaffold15565:194142-190500(-)	EMT25710.X	F775_19691	N/A	11	492	55.85	8.34	Mitogen-activated protein kinase 17
AetMPK21-2	ASM34733v1:Scaffold11848:59068-67198(+)	EMT27546.X	F775_13421	N/A	9	488	55.79	6.84	mitogen-activated protein kinase 16
AetMPK24	ASM34733v1:Scaffold10164:64087-58936(-)	EMT28412.X	F775_52554	N/A	9	491	56.43	6.11
AetMPK25	C141333280:68-1657(+)	EMT00145.X	F775_18427	N/A		>247
AetMKK1-1	ASM34733v1:Scaffold59969:73755-76762(-)	N/A	N/A	N/A	8	349	38.7	6.5
AetMKK1-2	ASM34733v1:Scaffold12534:56466-54138(-)	EMT27166.X	F775_10630	N/A	6	325	36.14	6.2	Mitogen-activated protein kinase kinase 1
AetMKK3	ASM34733v1:Scaffold5172:7376-14408(-)	EMT30937 + EMT30938	F775_08131 + F775_08132	N/A	8	490	54.6	5.36	Dual specificity mitogen-activated protein kinase kinase 1 (F775_08132)
AetMKK3-2	ASM34733v1:Scaffold15344:29571-22511(-)	EMT25805.X	F775_09463	N/A	8	523	58.42	5.71	Mitogen-activated protein kinase kinase 6
AetMKK4	ASM34733v1:Scaffold86826:20476-22189(+)	EMT05580.X	F775_23421	N/A	unknown	>172			Mitogen-activated protein kinase kinase 4
AetMKK5	ASM34733v1:Scaffold102497:4316-2594(-)	EMT03871.X	F775_28283	N/A	unknown	>187			Mitogen-activated protein kinase kinase 4
AetMKK6	ASM34733v1:Scaffold31226:42147-30303(-)	EMT19002.X	F775_30936	N/A	7	355	40.02	5.52	MAP kinase kinase 6
AetMKK10-5	ASM34733v1:Scaffold21784:91374-92327(+)	EMT23048.X	F775_15578	M8BMJ1	0	>219			Mitogen-activated protein kinase kinase 4
AetMKK10	ASM34733v1:Scaffold30563:68381-67815(-)	EMT19304.X	F775_43470	N/A	0	>59
TuMPK3	ASM34745v1:scaffold11819:178072-175440(-)	TRIUR3_20327-T1.X	TRIUR3_20327	N/A	5	362	42.02	5.38	Mitogen-activated protein kinase 5
TuMPK7	ASM34745v1:scaffold20532:48861-50503(-)	TRIUR3_17440-T1	TRIUR3_17440	M8A8M9	1	370	42.2	7.62	Mitogen-activated protein kinase 4
TuMPK11	ASM34745v1:scaffold31116:61690-64288(+)	TRIUR3_30143-T1	TRIUR3_30143	M7ZEQ4	5	387	43.79	6.32	Mitogen-activated protein kinase 2
TuMPK14	ASM34745v1:scaffold1676:18188-21091(-)	TRIUR3_09881-T1	TRIUR3_09881	M7ZYV1	1	369	42.36	6.67	Mitogen-activated protein kinase 3
TuMPK16	ASM34745v1:scaffold27969:20389-24332(+)	TRIUR3_00870-T1.X	TRIUR3_00870	N/A	8	549	62.33	8.74	Mitogen-activated protein kinase 14
TuMPK17	ASM34745v1:scaffold55321:105087-107768(+)	TRIUR3_13756-T1.X	TRIUR3_13756	N/A	4	>293			Mitogen-activated protein kinase 12	Partial Sequence
TuMPK20-1	ASM34745v1:scaffold8149:19112-27092(+)	TRIUR3_21548-T1.X	TRIUR3_21548	N/A	9	613	69.84	9.04	Mitogen-activated protein kinase 10
TuMPK20-2	ASM34745v1:scaffold65946:44401-38653(-)	TRIUR3_19922-T1.X	TRIUR3_19922	N/A	9	>532			Mitogen-activated protein kinase 9
TuMPK20-3	ASM34745v1:scaffold30960:111292-96836(-)	TRIUR3_18187-T1.X	TRIUR3_18187	N/A	8	421	48.45	8.83	Mitogen-activated protein kinase 11
TuMPK20-4	ASM34745v1:scaffold17200:2726-7709(+)	TRIUR3_32310-T1.X	TRIUR3_32310	N/A	9	582	66.57	9.32	Mitogen-activated protein kinase 8
TuMPK21-1	ASM34745v1:scaffold72316:100487-104910 (+)	TRIUR3_01866-T1	TRIUR3_01866	M8A5Z4	10	494	56.07	8.51	Mitogen-activated protein kinase 17
TuMPK24	ASM34745v1:scaffold43329:107060-101671(-)	TRIUR3_08179-T1.X	TRIUR3_08179	N/A	9	499	57.18	6.36	Mitogen-activated protein kinase 13
TuMKK1-1	ASM34745v1:scaffold3184:20675-23594(+)	TRIUR3_03040-T1.X	TRIUR3_03040	N/A	8	348	38.55	6.25	Mitogen-activated protein kinase kinase 1
TuMKK1-2	ASM34745v1:scaffold13830:25906-28939(+)	TRIUR3_10169-T1.X	TRIUR3_10169	N/A	6	311	34.56	6.18	Nontranslating CDS
TuMKK3*	ASM34745v1:scaffold64139:69049-68159(-)	TRIUR3_00549-T1.X	TRIUR3_00549	N/A		296	33.04	4.66	Mitogen-activated protein kinase kinase 6
TuMKK3-2	ASM34745v1:scaffold27672:6668-14015(+)	TRIUR3_07377-T1.X	TRIUR3_07377	N/A	8	523	58.47	5.64	Mitogen-activated protein kinase kinase 6
TuMKK3-3	ASM34745v1:scaffold38092:133948-40265(+)		TRIUR3_10006-10007	N/A	8	517	57.58	5.39	Dual specificity mitogen-activated protein kinase kinase 1
TuMKK4	ASM34745v1:scaffold3131:137786-138988(+)	TRIUR3_14235-T1.x	TRIUR3_14235	N/A		>225			Mitogen-activated protein kinase kinase 4
TuMKK5	ASM34745v1:scaffold55836:89016-89933(+)	TRIUR3_05471.T1.x	TRIUR3_05471	N/A		>116			Mitogen-activated protein kinase kinase 5
TuMKK6	ASM34745v1:scaffold119709:9205-24344(+)	TRIUR3_04435-T1	TRIUR3_04435	M7YY42	7	353	39.8	5.52	Mitogen-activated protein kinase kinase 1
TuMKK10-1/3	ASM34745v1:scaffold46665:49799-50755(+)	TRIUR3_19643.T1.x	TRIUR3_19643	N/A	0	>167			Mitogen-activated protein kinase kinase 4
TuMKK10-4	ASM34745v1:scaffold12873:6955-7968(+)	TRIUR3_30060.T1.x	TRIUR3_30060	N/A	0	337	36.14	7.15
TuMKK10	ASM34745v1:scaffold46665:10646-9820(-)	TRIUR3_19642.T1.x	TRIUR3_19642	N/A	0	>93
HvMPK3	ASM32608v1:4:245970961-245968659(-)	MLOC_17814.3	MLOC_17814	M0V3Q0	4	369	42.81	5.46	mitogen-activated protein kinase 3
HvMPK4	ASM32608v1:1:155027820-155024744(-)	MLOC_5653.1	MLOC_5653	F2DS97	5	377	42.89	5.75
HvMPK6	ASM32608v1:7:33935418-33936916(-)	N/A	N/A	N/A	3	394	44.26	5.5		Partial Sequence
HvMPK7	ASM32608v1:7:536840322-536842002(+)	MLOC_74277.1	MLOC_74277	M0YY17	1	369	42.19	7.17
HvMPK11	ASM32608v1:7:251347553-251670565(-)	MLOC_71588.1	MLOC_71588	M0YQ06	6	390	44.03	6.35
HvMPK14	ASM32608v1:6:67348267-67350731(+)	MLOC_44271.1	MLOC_44271	F2CQ40	1	369	42.33	6.67
HvMPK16	ASM32608v1:1:65254069-65258067(+)	MLOC_60926.2	MLOC_60926	M0XKT1	8	549	62.24	8.78	mitogen-activated protein kinase 16
HvMPK17	ASM32608v1:7:524802901-524799589(-)	MLOC_31474.2	MLOC_31474	F2EK23	6	437	50	8.94		Partial Sequence? Missing EF-hand domain which is present in GenBank version (accession AK252439.1)
HvMPK20-2	ASM32608v1:1:457157996-457152771(-)	MLOC_64743.1	MLOC_64743	F2DB94	9	606	67.25	9.25
HvMPK20-4	ASM32608v1:3:267971973-267972432(+)	MLOC_4609.1	MLOC_4609	F2DP31	9	584	66.92	9.32
HvMPK20-5	ASM32608v1:1:455555588-455559641(+)	MLOC_36752.2	MLOC_36752	F2D124	9	559	63.16	9.33
HvMPK21	ASM32608v1:1:456511954-456507609(-)	MLOC_11730.2.X	MLOC_11730	N/A	10	494	56.02	8.51
HvMPK24	ASM32608v1:6:62507485:62509104(+); 6:47704546:47706434(-)	N/A	N/A	N/A	8	500	57.18	6.64
HvMPK25	ASM32608v1:5:5:449484666:449486231(-)	N/A	N/A	N/A	2	360	41.06	8.32
HvMKK1-1	ASM32608v1:7:33671451-33668805(-)	MLOC_5024.1	MLOC_5024	M0WE95	8	348	38.38	6.14
HvMKK1-2	ASM32608v1:6:24835876-24837993(-)	N/A	N/A	N/A	6	325	36.43	5.99		Partial sequence; N-terminal sequence found in GenBank (accession AC264970.1)
HvMKK3-2	ASM32608v1:5:556057892-556062899(+) + ASM32608v1:5:556255205-556260000(-)	MLOC_51567.4.X	MLOC_51567	partial M0WHK8	8	526	58.8	5.55	mitogen-activated protein kinase kinase 3
HvMKK3-3	ASM32608v1:5:282831404-282831930(-); ASM32608v1:5:85174242-85175936:(+); ASM32608v1:5:111354822-111355452(-)			N/A	8	525	59.06	5.29
HvMKK4	ASM32608v1:6:510407211-510408187(+)	N/A	N/A	N/A	1	>382				Partial Sequence; N-terminal sequence found in GenBank (accession AK374401)
HvMKK5	ASM32608v1:7:71862432-71862578(+); ASM32608v1:7:71237340-71236552	MLOC_21954.1.X	MLOC_21954	N/A	unknown	346	37.56	9.23		Partial Sequence; internal sequence found in GenBank (accession AK370268)
HvMKK6	ASM32608v1:4:518762344-518758797(-); ASM32608v1:4:519072245-519072491(-)		MLOC_4417	N/A	5	355	40.02	5.61	MAP kinase kinase 6
HvMKK10	ASM32608v1:1:445486581-445487144(+)	MLOC_58682.1.X	MLOC_58682	partial M0XBU3	0	>191				Partial Sequence
HvMKK10-2	ASM32608v1:4:447539613-447538939(-)	MLOC_77796.1.X	MLOC_77796	partial M0Z6C1	0	331	35.29	6.37
HvMKK10-1/3	morex_contig_1636696:1:1144(+)	N/A	N/A	N/A	0	338	35.64	8.7		Partial Sequence; N-terminal sequence found in GenBank (accession FJWB02050966.1)
		N/A	N/A
		N/A	N/A
		N/A	N/A
		N/A	N/A
HvMKK10-4	ASM32608v1:4:23822500-23823800(-)	N/A	N/A	N/A	0	344	37.17	8.23
HvMKK10-5	ASM32608v1:4:23881977-23883581(-)	N/A	N/A	N/A	0	334	35.92	8.3
