# Supplementary material for: Analysis of MAPK and MAPKK gene families in wheat and related Triticeae species
Source: BMC Genomics. 2018 Mar 5;19:178. doi: 10.1186/s12864-018-4545-9 (PMC5838963; doi:10.1186/s12864-018-4545-9)
Supplement: Supplementary file 10 — Summary of MAPK identifiers and complementary information obtained from eight studies. The table includes gene identifiers and complementary annotations for 8 published sets of MAPKs that were used for comparison in this work. (XLSX 53 kb) [file 12864_2018_4545_MOESM10_ESM.xlsx]

## Sheet: Summary
This document includes a summary of MAPK identifiers and complementary information obtained from 8 studies:
Year	Authors	Source
2002	Jonak et al.	https://www.arabidopsis.org/browse/genefamily/MAPKKK.jsp
2006	Hamel et al.	http://www.sciencedirect.com/science/article/pii/S1360138506000574
2010	Rao et al.	https://www.ncbi.nlm.nih.gov/pmc/articles/PMC2885274/
2012	Chen et al.	http://journals.plos.org/plosone/article?id=10.1371/journal.pone.0046744
2013	Kong et al.	http://journals.plos.org/plosone/article?id=10.1371/journal.pone.0057714
2013	Neupane et al.	https://www.ncbi.nlm.nih.gov/pmc/articles/PMC3785387/
2015	Krenek et al.	http://link.springer.com/article/10.1007/s11738-015-2010-9
2015	Mohanta et al.	http://pubmedcentralcanada.ca/pmcc/articles/PMC4363184/

## Sheet: Jonak et al., 2002
Jonak et al., 2002
A. thaliana
Gene Family	Protein Name:	Genomic Locus:	Accession:	TIGR Annotation:
MAPKKK Family	MAPKKK1	F7G19.13		putative NPK1-related protein kinase 2
MEKK subfamily		At1g09000
	MAPKKK2	F14C21.49		NPK1-related protein kinase
		At1g54960
	MAPKKK3	T3F20.12		MAP3K alpha protein kinase, putative
		At1g53570
	MAPKKK4	F24D7.11		putative protein kinase
		At1g63700
	MAPKKK5	MUD21.11		MAP protein kinase
		At5g66850
	MAPKKK6	F17A17.32		putative MAP3K epsilon protein kinase
		At3g07980
	MAPKKK7	MRP15.15		MAP3K epsilon protein kinase
		At3g13530
	MAPKKK8	T15F16.5		MEKK1/MAP kinase kinase kinase
		At4g08500
	MAPKKK9	T15F16.3		putative mitogen-activated protein kinase
		At4g08480
	MAPKKK10	T15F16.2		putative mitogen-activated protein kinase
		At4g08470
	MAPKKK11	F16J13.90		putative disease resistance protein
		At4g12020
	MAPKKK12	F24F17.1		NPK1-related protein kinase 3
		At3g06030
	MAPKKK13	F10K1.14		MAP3K gamma protein kinase, putative
		At1g07150
	MAPKKK14	F23F1.4		putative protein kinase
		At2g30040
	MAPKKK15	MCO15.4		putative protein
		At5g55090
	MAPKKK16	F10M23.230		putative NPK1-related protein kinase
		At4g26890
	MAPKKK17	T26B15.7		putative protein kinase
		At2g32510
	MAPKKK18	T7A14.2		putative NPK1-related MAP kinase
		At1g05100
	MAPKKK19	K21H1.4		protein kinase-like protein
		At5g67080
	MAPKKK20	F11C1.150		protein kinase -like protein
		At3g50310
	MAPKKK21	AP22.87		pseudogene, hypothetical protein
		At4g36950
Gene Family	Protein Name:	Genomic Locus:	Accession:	TIGR Annotation:
MAPKKK Family	ZIK1	T18N14.10		MAP kinase
ZIK subfamily		At3g51630
	ZIK2	MCK7.22		At5g58350
		At5g58350
	ZIK3	MCB17.15		putative protein kinase
		At3g22420
	ZIK4	T9J14.14		putative mitogen activated protein kinase kinase
		At3g04910
	ZIK5	MVE11.20		mitogen activated protein kinase kinase, putative
		At3g18750
	ZIK6	MJC20.9		MAP kinase
		At5g41990
	ZIK7	F27J15.7		serine/threonine protein kinase, putative
		At1g49160
	ZIK8	MTE17.22		putative protein
		At5g55560
	ZIK9	T24G3.10		mitogen activated protein kinase - like
		At5g28080
	ZIK10	F1N19.20		protein kinase, putative
		At1g64630
	ZIK11	T29H11.220		Expressed protein
		At3g48260
Gene Family	Protein Name:	Genomic Locus:	Accession:	TIGR Annotation:
MAPKKK Family	CTR1 (Raf1)	F17C15.150		SERINE/THREONINE-PROTEIN KINASE CTR1
Raf subfamily		At5g03730
	EDR1 (Raf2)	F22O13.20		putative protein kinase
		At1g08720
	Raf3	F14F18.20		MAP3K delta-1 protein kinase
		At5g11850
	Raf4	T10O22.13		MAP kinase, putative
		At1g18160
	Raf5	F25P22.8		putative protein kinase
		At1g73660
	Raf6	T22A6.310		putative protein kinase
		At4g24480
	Raf7	F5E6.5		protein kinase, putative
		At3g06620
	Raf8	F5E6.4		protein kinase, putative
		At3g06630
	Raf9	F5E6.3		protein kinase, putative
		At3g06640
	Raf10	K7J8.16		protein kinase
		At5g49470
	Raf11	T23K23.26		putative protein kinase
		At1g67890
	Raf12	F7H19.240		putative serine/threonine kinase
		At4g23050
	Raf13	F7F1.22		putative protein kinase
		At2g31010
	Raf14	F14N22.10		putative protein kinase
		At2g42630
	Raf15	F14P22.230		putative protein
		At3g58640
	Raf16	T1G11.5		putative Ser/Thr protein kinase
		At1g04700
	Raf17	F7A19.9		putative protein kinase
		At1g14000
	Raf18	F3O9.7		putative Ser/Thr protein kinase
		At1g16270
	Raf19	F24O1.13		protein kinase, putative
		At1g62400
	Raf20	T8K14.1		hypothetical protein
		At1g79570
	Raf21	T17A5.2		putative protein kinase
		At2g17700
	Raf22	T28I24.9		putative protein kinase
		At2g24360
	Raf23	F20M17.16		putative protein kinase
		At2g31800
	Raf24	F19I3.28		putative protein kinase
		At2g35050
	Raf25	F18O19.4		putative protein kinase
		At2g43850
	Raf26	FCAALL.308		kinase like protein
		At4g14780
	Raf27	F13C5.120		protein kinase - like protein
		At4g18950
	Raf28	F6E21.90		protein kinase - like protein
		At4g31170
	Raf29	F8D20.290		putative protein
		At4g35780
	Raf30	F22I13.1		protein kinase like protein
		At4g38470
	Raf31	T20L15.120		protein kinase ATN1-like protein
		At5g01850
	Raf32	MNF13.60		protein kinase - like protein
		At5g40540
	Raf33	K6A12.4		protein kinase
		At5g50000
	Raf34	K6A12.4		protein kinase ATN1-like protein
		At5g50180
	Raf35	MUA2.19		putative protein
		At5g57610
	Raf36	K19M22.20		protein kinase 6 - like
		At5g58950
	Raf37	MSN2.10		protein kinase ATN1-like protein
		At5g66710
	Raf38	F4P13.4		putative protein kinase
		At3g01490
	Raf39	MWI23.12		expressed protein
		At3g22750
	Raf40	K7P8.1		protein kinase, putative
		At3g24720
	Raf41	MMJ24.11		putative protein kinase, ATN1
		At3g27560
	Raf42	T6H20.50		protein kinase - like protein
		At3g46920
	Raf43	T6H20.40		protein kinase 6-like protein
		At3g46930
	Raf44	T3A5.100		protein kinase ATN1 -like protein
		At3g50720
	Raf45	T3A5.110		protein kinase ATN1 - like protein
		At3g50730
	Raf46	F24G16.100		putative protein
		At3g59830
	Raf47	T20N10.110		putative protein
		At3g58760
	Raf48	F16M2.110		ATMRK1
		At3g63260
Summary
MAPKKKs	Gene_id
MAPKKK1	At1g09000
MAPKKK2	At1g54960
MAPKKK3	At1g53570
MAPKKK4	At1g63700
MAPKKK5	At5g66850
MAPKKK6	At3g07980
MAPKKK7	At3g13530
MAPKKK8	At4g08500
MAPKKK9	At4g08480
MAPKKK10	At4g08470
MAPKKK11	At4g12020
MAPKKK12	At3g06030
MAPKKK13	At1g07150
MAPKKK14	At2g30040
MAPKKK15	At5g55090
MAPKKK16	At4g26890
MAPKKK17	At2g32510
MAPKKK18	At1g05100
MAPKKK19	At5g67080
MAPKKK20	At3g50310
MAPKKK21	At4g36950
ZIK1	At3g51630
ZIK2	At5g58350
ZIK3	At3g22420
ZIK4	At3g04910
ZIK5	At3g18750
ZIK6	At5g41990
ZIK7	At1g49160
ZIK8	At5g55560
ZIK9	At5g28080
ZIK10	At1g64630
ZIK11	At3g48260
CTR1 (Raf1)	At5g03730
EDR1 (Raf2)	At1g08720
Raf3	At5g11850
Raf4	At1g18160
Raf5	At1g73660
Raf6	At4g24480
Raf7	At3g06620
Raf8	At3g06630
Raf9	At3g06640
Raf10	At5g49470
Raf11	At1g67890
Raf12	At4g23050
Raf13	At2g31010
Raf14	At2g42630
Raf15	At3g58640
Raf16	At1g04700
Raf17	At1g14000
Raf18	At1g16270
Raf19	At1g62400
Raf20	At1g79570
Raf21	At2g17700
Raf22	At2g24360
Raf23	At2g31800
Raf24	At2g35050
Raf25	At2g43850
Raf26	At4g14780
Raf27	At4g18950
Raf28	At4g31170
Raf29	At4g35780
Raf30	At4g38470
Raf31	At5g01850
Raf32	At5g40540
Raf33	At5g50000
Raf34	At5g50180
Raf35	At5g57610
Raf36	At5g58950
Raf37	At5g66710
Raf38	At3g01490
Raf39	At3g22750
Raf40	At3g24720
Raf41	At3g27560
Raf42	At3g46920
Raf43	At3g46930
Raf44	At3g50720
Raf45	At3g50730
Raf46	At3g59830
Raf47	At3g58760
Raf48	At3g63260

## Sheet: Hamel et al., 2006
Hamel et al., 2006
A. thaliana		O. sativa
MPK	Gene_id	MPK	Gene_id
AtMPK1	At1g10210	OsMPK3	Os03g17700
AtMPK2	At1g59580	OsMPK4	Os10g38950
AtMPK3	At3g45640	OsMPK6	Os06g06090
AtMPK4	At4g01370	OsMPK7	Os06g48590
AtMPK5	At4g11330	OsMPK14	Os02g05480
AtMPK6	At2g43790	OsMPK16	Os11g17080
AtMPK7	At2g18170	OsMPK17-1	Os06g49430
AtMPK8	At1g18150	OsMPK17-2	Os02g04230
AtMPK9	At3g18040	OsMPK20-1	Os01g43910
AtMPK10	At3g59790	OsMPK20-2	Os05g50560
AtMPK11	At1g01560	OsMPK20-3	Os06g26340
AtMPK12	At2g46070	OsMPK20-4	Os01g47530
AtMPK13	At1g07880	OsMPK20-5	Os05g49140
AtMPK14	At4g36450	OsMPK21-1	Os05g50120
AtMPK15	At1g73670	OsMPK21-2	Os01g45620
AtMPK16	At5g19010
AtMPK17	At2g01450
AtMPK18	At1g53510
AtMPK19	At3g14720
AtMPK20	At2g42880
MKK	Gene_id	MKK	Gene_id
AtMKK1	At4g26070	OsMKK1	Os06g05520
AtMKK2	At4g29810	OsMKK3	Os06g27890
AtMKK3	At5g40440	OsMKK4	Os02g54600
AtMKK4	At1g51660	OsMKK5	Os06g09180
AtMKK5	At3g21220	OsMKK6	Os01g32660
AtMKK6	At5g56580	OsMKK10-1	Os02g46760
AtMKK7	At1g18350	OsMKK10-2	Os03g12390
AtMKK8	At3g06230	OsMKK10-3	Os03g50550
AtMKK9	At1g73500
AtMKK10	At1g32320

## Sheet: Rao et al., 2010
Rao et al., 2010
Rice
Sl. No.	MAPKKKs	Score	TIGR/MSU ID	Amino acid length	Total number of mapped ESTs	ID's of cDNAs	Subcellular localization	TIGR predicted function (from MPSS Db.)
1	MAPKKK1	529.3	LOC_Os03g06410	1017	74	{"type":"entrez-nucleotide","attrs":{"text":"AY167575","term_id":"32394964","term_text":"AY167575"}}AY167575 {"type":"entrez-nucleotide","attrs":{"text":"AK111595","term_id":"37988258","term_text":"AK111595"}}AK111595	Nuclear	EDR1, putative, expressed
2	MAPKKK2	522	LOC_Os10g29540	972	30	{"type":"entrez-nucleotide","attrs":{"text":"AK121718","term_id":"37991341","term_text":"AK121718"}}AK121718	Nuclear	EDR1, putative, expressed
3	MAPKKK3*	515.1	LOC_Os02g32610	781	25	{"type":"entrez-nucleotide","attrs":{"text":"CT835420","term_id":"116638685","term_text":"CT835420"}}CT835420	Chloroplast	Protein kinase domain containing protein, expressed
4	MAPKKK4	513.1	LOC_Os02g12810	864	31	N/A	Chloroplast	MAP3K delta-1 protein kinase, putative, expressed
5	MAPKKK5	512.9	LOC_Os12g37570	758	24	N/A	Nuclear	ATP binding protein, putative, expressed
6	MAPKKK6	497.4	LOC_Os02g50970	1111	42	{"type":"entrez-nucleotide","attrs":{"text":"AK102767","term_id":"32987976","term_text":"AK102767"}}AK102767	Nuclear	Protein kinase domain containing protein, expressed
7	MAPKKK7	491.2	LOC_Os06g12590	1078	17	{"type":"entrez-nucleotide","attrs":{"text":"AK099500","term_id":"32984709","term_text":"AK099500"}}AK099500 {"type":"entrez-nucleotide","attrs":{"text":"AK105681","term_id":"32990890","term_text":"AK105681"}}AK105681	Plastid	ATP binding protein, putative, expressed
8	MAPKKK8	489.3	LOC_Os11g10100	653	35	N/A	Nuclear	Mitogen-activated kinase kinase kinase alpha, putative, expressed
9	MAPKKK9	489.1	LOC_Os02g44642	894	22	{"type":"entrez-nucleotide","attrs":{"text":"AK073040","term_id":"32983063","term_text":"AK073040"}}AK073040	Nuclear	YDA, putative, expressed
10	MAPKKK10	485.3	LOC_Os04g47240	894	38	N/A	Nuclear	YDA, putative, expressed
11	MAPKKK11#	482.4	LOC_Os07g02 780	753	7	{"type":"entrez-nucleotide","attrs":{"text":"AK069889","term_id":"32979913","term_text":"AK069889"}}AK069889	Chloroplast	MAPKKK5, putative, expressed
12	MAPKKK12	482	LOC_Os09g39320	1220	6	N/A	Cytoplasm	CTR1-like protein kinase, putative, expressed
13	MAPKKK13	479.6	LOC_Os09g21510	848	0	N/A	Nuclear	Mitogen-activated protein kinase kinase kinase 2, putative, expressed
14	MAPKKK14	464.8	LOC_Os04g52 140	778	48	{"type":"entrez-nucleotide","attrs":{"text":"AK120898","term_id":"37990521","term_text":"AK120898"}}AK120898	Chloroplast	Protein kinase domain containing protein, expressed
15	MAPKKK15	463.4	LOC_Os08g32600	690	9	{"type":"entrez-nucleotide","attrs":{"text":"AK103087","term_id":"32988296","term_text":"AK103087"}}AK103087	Nuclear	Protein kinase domain containing protein, expressed
16	MAPKKK16	462.9	LOC_Os04g35700	708	38	{"type":"entrez-nucleotide","attrs":{"text":"AK061622","term_id":"32971640","term_text":"AK061622"}}AK061622 {"type":"entrez-nucleotide","attrs":{"text":"AK068725","term_id":"32978742","term_text":"AK068725"}}AK068725	Nuclear	Mitogen-activated kinase kinase kinase alpha, putative, expressed
17	MAPKKK17	461.8	LOC_Os09g37230	603	57	{"type":"entrez-nucleotide","attrs":{"text":"AK072690","term_id":"32982713","term_text":"AK072690"}}AK072690	Cytoplasmic	ATP binding protein, putative, expressed
18	MAPKKK18	461.6	LOC_Os03g55560	777	112	N/A	Chloroplast	MAPKKK5, putative, expressed
19	MAPKKK19	457.5	LOC_Os02g35010	690	9	{"type":"entrez-nucleotide","attrs":{"text":"AK287889","term_id":"156764504","term_text":"AK287889"}}AK287889	Mitochondria	MAP3KA, putative, expressed
20	MAPKKK20	453.9	LOC_Os07g38530	704	32	{"type":"entrez-nucleotide","attrs":{"text":"DQ837532","term_id":"111154404","term_text":"DQ837532"}}DQ837532 {"type":"entrez-nucleotide","attrs":{"text":"AK100426","term_id":"32985635","term_text":"AK100426"}}AK100426 {"type":"entrez-nucleotide","attrs":{"text":"AF080436","term_id":"3450841","term_text":"AF080436"}}AF080436	Nuclear	Protein kinase domain containing protein, expressed
21	MAPKKK21	446.7	LOC_Os07g25680	1219	6	{"type":"entrez-nucleotide","attrs":{"text":"AK241123","term_id":"116014074","term_text":"AK241123"}}AK241123	Nuclear	Protein kinase domain containing protein, expressed
22	MAPKKK22*	443.1	LOC_Os03g49640	654	15	N/A	Nuclear	Mitogen-activated protein kinase, putative, expressed
23	MAPKKK23	440.3	LOC_Os12g40279	4262	1	N/A	Plastid	Protein kinase domain containing protein, expressed
24	MAPKKK24#	440.1	LOC_Os04g56530	1357	54	{"type":"entrez-nucleotide","attrs":{"text":"AK099839","term_id":"32985048","term_text":"AK099839"}}AK099839	Cytoplasm	MAPKKK7, putative, expressed
25	MAPKKK25	438	LOC_Os02g38080	352	4	N/A	Cytoplasm	Mitogen-activated protein kinase kinase kinase 7, putative, expressed
26	MAPKKK26	437.6	LOC_Os07g29330	439	27	{"type":"entrez-nucleotide","attrs":{"text":"AK066198","term_id":"32976216","term_text":"AK066198"}}AK066198	Cytoplasm	Serine/threonine-protein kinase CTR1, putative, expressed
27	MAPKKK27	436.5	LOC_Os03g43760	379	98	{"type":"entrez-nucleotide","attrs":{"text":"AK243690","term_id":"116013055","term_text":"AK243690"}}AK243690	Cytoplasm	ATP binding protein, putative, expressed
28	MAPKKK28	436.1	LOC_Os03g15570	597	51	{"type":"entrez-nucleotide","attrs":{"text":"AK242766","term_id":"116012131","term_text":"AK242766"}}AK242766 {"type":"entrez-nucleotide","attrs":{"text":"CT835152","term_id":"116638019","term_text":"CT835152"}}CT835152 {"type":"entrez-nucleotide","attrs":{"text":"CT835203","term_id":"116638071","term_text":"CT835203"}}CT835203	Nuclear	Mitogen-activated protein kinase 1, putative, expressed
29	MAPKKK29	434.4	LOC_Os02g45130	612	42	{"type":"entrez-nucleotide","attrs":{"text":"AK073845","term_id":"32983868","term_text":"AK073845"}}AK073845	Chloroplast	WNK6, putative, expressed
30	MAPKKK30	434.3	LOC_Os02g02780	583	49	{"type":"entrez-nucleotide","attrs":{"text":"AK060220","term_id":"32970238","term_text":"AK060220"}}AK060220 {"type":"entrez-nucleotide","attrs":{"text":"AK103704","term_id":"32988913","term_text":"AK103704"}}AK103704	Cytoplasm	ATP binding protein, putative, expressed
31	MAPKKK31	429.9	LOC_Os01g45380	388	1	{"type":"entrez-nucleotide","attrs":{"text":"AK108130","term_id":"32993339","term_text":"AK108130"}}AK108130	Cytoplasm	ATP binding protein, putative, expressed
32	MAPKKK32	426.2	LOC_Os08g12750	418	103	{"type":"entrez-nucleotide","attrs":{"text":"AY156510","term_id":"27085277","term_text":"AY156510"}}AY156510 {"type":"entrez-nucleotide","attrs":{"text":"AK099003","term_id":"32984212","term_text":"AK099003"}}AK099003 {"type":"entrez-nucleotide","attrs":{"text":"AK111601","term_id":"37988264","term_text":"AK111601"}}AK111601 {"type":"entrez-nucleotide","attrs":{"text":"AK111800","term_id":"379884…	Cytoplasm	Serine/threonine-protein kinase, putative, expressed
33	MAPKKK33	423.9	LOC_Os02g07790	421	83	{"type":"entrez-nucleotide","attrs":{"text":"AY156512","term_id":"27085281","term_text":"AY156512"}}AY156512 {"type":"entrez-nucleotide","attrs":{"text":"AK101327","term_id":"32986536","term_text":"AK101327"}}AK101327	Cytoskeleton	Serine/threonine-protein kinase CTR1, putative, expressed
34	MAPKKK34	423.4	LOC_Os05g50190	381	23	{"type":"entrez-nucleotide","attrs":{"text":"AY224453","term_id":"29367398","term_text":"AY224453"}}AY224453 {"type":"entrez-nucleotide","attrs":{"text":"AK107217","term_id":"32992426","term_text":"AK107217"}}AK107217	Nuclear	ATP binding protein, putative, expressed
35	MAPKKK35	419.3	LOC_Os02g54510	1083	2	N/A	Nuclear	Protein kinase domain containing protein, expressed
36	MAPKKK36	418.6	LOC_Os05g01780	621	40	{"type":"entrez-nucleotide","attrs":{"text":"AK070061","term_id":"32980085","term_text":"AK070061"}}AK070061	Nuclear	ZIK1 protein, putative, expressed
37	MAPKKK37	418.5	LOC_Os04g51950	422	54	{"type":"entrez-nucleotide","attrs":{"text":"AY156511","term_id":"27085279","term_text":"AY156511"}}AY156511 {"type":"entrez-nucleotide","attrs":{"text":"AK111698","term_id":"37988361","term_text":"AK111698"}}AK111698	Cytoplasm	Serine/threonine-protein kinase, putative, expressed
38	MAPKKK38	416.7	LOC_Os06g45300	428	49	{"type":"entrez-nucleotide","attrs":{"text":"AY224431","term_id":"29367354","term_text":"AY224431"}}AY224431 {"type":"entrez-nucleotide","attrs":{"text":"AK112024","term_id":"37988687","term_text":"AK112024"}}AK112024	Cytoplasm	Serine/threonine-protein kinase, putative, expressed
39	MAPKKK39	416.2	LOC_Os06g08280	1273	27	{"type":"entrez-nucleotide","attrs":{"text":"AK067771","term_id":"32977789","term_text":"AK067771"}}AK067771	Nuclear	Protein kinase domain containing protein, expressed
40	MAPKKK40	415.7	LOC_Os01g48330	801	66	{"type":"entrez-nucleotide","attrs":{"text":"AK070808","term_id":"32980831","term_text":"AK070808"}}AK070808 {"type":"entrez-nucleotide","attrs":{"text":"AK102209","term_id":"32987418","term_text":"AK102209"}}AK102209 {"type":"entrez-nucleotide","attrs":{"text":"AK111983","term_id":"37988646","term_text":"AK111983"}}AK111983	Nuclear	ATP binding protein, putative, expressed
41	MAPKKK41	408.5	LOC_Os06g43840	1112	49	{"type":"entrez-nucleotide","attrs":{"text":"AK243413","term_id":"116012778","term_text":"AK243413"}}AK243413	Nuclear	Protein kinase domain containing protein, expressed
42	MAPKKK42	405.8	LOC_Os03g60150	383	67	{"type":"entrez-nucleotide","attrs":{"text":"CT830832","term_id":"116630450","term_text":"CT830832"}}CT830832	Cytoplasm	Tyrosine-protein kinase 2, putative, expressed
43	MAPKKK43	400	LOC_Os06g50920	564	16	{"type":"entrez-nucleotide","attrs":{"text":"AK073747","term_id":"32983770","term_text":"AK073747"}}AK073747	Cytoplasm	ATP binding protein, putative, expressed
44	MAPKKK44	399.5	LOC_Os02g14530	790	50	{"type":"entrez-nucleotide","attrs":{"text":"AK111618","term_id":"37988281","term_text":"AK111618"}}AK111618	Nuclear	ATP binding protein, putative, expressed
45	MAPKKK45	399	LOC_Os06g43030	398	0	N/A	Chloroplast	HT1 protein kinase, putative, expressed
46	MAPKKK46	394.2	LOC_Os11g06140	439	3	{"type":"entrez-nucleotide","attrs":{"text":"AK070490","term_id":"32980514","term_text":"AK070490"}}AK070490	Nucleus	Serine/threonine-protein kinase WNK4, putative, expressed
47	MAPKKK47	380.6	LOC_Os07g08750	601	37	{"type":"entrez-nucleotide","attrs":{"text":"AK060552","term_id":"32970570","term_text":"AK060552"}}AK060552 {"type":"entrez-nucleotide","attrs":{"text":"AK100930","term_id":"32986139","term_text":"AK100930"}}AK100930	Peroxisome	WNK1, putative, expressed
48	MAPKKK48	371.7	LOC_Os01g01740	376	32	{"type":"entrez-nucleotide","attrs":{"text":"AK059460","term_id":"32969478","term_text":"AK059460"}}AK059460	Nuclear	HT1 protein kinase, putative, expressed
49	MAPKKK49	366.1	LOC_Os05g44290	604	3	N/A	Nuclear	Protein kinase, putative, expressed
50	MAPKKK50	363.3	LOC_Os12g02250	619	48	{"type":"entrez-nucleotide","attrs":{"text":"AK067447","term_id":"32977465","term_text":"AK067447"}}AK067447 {"type":"entrez-nucleotide","attrs":{"text":"AK072172","term_id":"32982195","term_text":"AK072172"}}AK072172	Nuclear	Mitogen-activated protein kinase, putative, expressed
51	MAPKKK51	361.1	LOC_Os01g54350	637	38	{"type":"entrez-nucleotide","attrs":{"text":"AK102467","term_id":"32987676","term_text":"AK102467"}}AK102467	Nuclear	Protein kinase, putative, expressed
52	MAPKKK52	357.4	LOC_Os12g06490	418	71	{"type":"entrez-nucleotide","attrs":{"text":"AK062812","term_id":"32972830","term_text":"AK062812"}}AK062812 {"type":"entrez-nucleotide","attrs":{"text":"AK073772","term_id":"32983795","term_text":"AK073772"}}AK073772	Cytoplasm	Serine/threonine-protein kinase WNK3, putative, expressed
53	MAPKKK53	355.8	LOC_Os11g02305	622	0	N/A	Nuclear	–
54	MAPKKK54	355.5	LOC_Os03g28300	859	63	{"type":"entrez-nucleotide","attrs":{"text":"CT828499","term_id":"116637343","term_text":"CT828499"}}CT828499	Nuclear	ATP binding protein, putative, expressed
55	MAPKKK55	354.1	LOC_Os01g50400	418	0	N/A	Chloroplast	Mitogen-activated protein kinase kinase kinase 1, putative, expressed
56	MAPKKK56	349.8	LOC_Os05g01780	621	20	{"type":"entrez-nucleotide","attrs":{"text":"AY336987","term_id":"33243045","term_text":"AY336987"}}AY336987	Mitochondria	ZIK1 protein, putative, expressed
57	MAPKKK57#	349.4	LOC_Os05g46750	591	0	N/A	Chloroplast	MAPKKK16, putative, expressed
58	MAPKKK58	348.8	LOC_Os03g39150	351	0	N/A	Cytoplasm	Serine/threonine-protein kinase CTR1, putative
59	MAPKKK59	346.4	LOC_Os12g41260	400	1	{"type":"entrez-nucleotide","attrs":{"text":"AK109696","term_id":"32994905","term_text":"AK109696"}}AK109696	Cytoplasm	ATMRK1, putative, expressed
60	MAPKKK60	341.8	LOC_Os03g53410	407	11	N/A	Chloroplast	ATMRK1, putative, expressed
61	MAPKKK61	334.7	LOC_Os01g10450	563	25	{"type":"entrez-nucleotide","attrs":{"text":"AK069537","term_id":"32979561","term_text":"AK069537"}}AK069537	Nuclear	Protein kinase, putative, expressed
62	MAPKKK62	329.7	LOC_Os01g50420	541	0	N/A	Mitochondria	Mitogen-activated protein kinase kinase kinase 2, putative, expressed
63	MAPKKK63	328.8	LOC_Os01g50370	484	0	N/A	Chloroplast	Mitogen-activated protein kinase kinase kinase 1, putative, expressed
64	MAPKKK64	325.1	LOC_Os07g39520	327	42	{"type":"entrez-nucleotide","attrs":{"text":"CT832200","term_id":"116632396","term_text":"CT832200"}}CT832200 {"type":"entrez-nucleotide","attrs":{"text":"AK072014","term_id":"32982037","term_text":"AK072014"}}AK072014 {"type":"entrez-nucleotide","attrs":{"text":"AK072176","term_id":"32982199","term_text":"AK072176"}}AK072176 {"type":"entrez-nucleotide","attrs":{"text":"AK105268","term_id":"32990…	Mitochondria	Serine/threonine-protein kinase WNK2, putative, expressed
65	MAPKKK65	324	LOC_Os07g43900	321	12	{"type":"entrez-nucleotide","attrs":{"text":"AK241519","term_id":"116010884","term_text":"AK241519"}}AK241519	Cytoplasmic	Mitogen-activated protein kinase kinase kinase 10, putative, expressed
66	MAPKKK66	320.8	LOC_Os10g04010	525	0	N/A	Chloroplast	Mitogen-activated protein kinase kinase kinase 1, putative
67	MAPKKK67	318.7	LOC_Os10g04000	526	0	N/A	Cytoplasm	Mitogen-activated protein kinase kinase kinase 1, putative
68	MAPKKK68	315.8	LOC_Os12g30570	384	0	N/A	Nuclear	ATMRK1, putative
69	MAPKKK69	305.8	LOC_Os05g46760	441	8	{"type":"entrez-nucleotide","attrs":{"text":"AK105946","term_id":"32991155","term_text":"AK105946"}}AK105946	Chloroplast	Mitogen-activated protein kinase kinase kinase 1, putative, expressed
70	MAPKKK70	300.2	LOC_Os01g50410	451	0	N/A	Mitochondria	Mitogen-activated protein kinase kinase kinase 1, putative, expressed
71	MAPKKK71	278.4	LOC_Os02g21700	413	0	N/A	Cytoplasm	Mitogen-activated protein kinase kinase kinase 2, putative, expressed
72	MAPKKK72	265.4	LOC_Os01g54480	468	29	{"type":"entrez-nucleotide","attrs":{"text":"AK104674","term_id":"32989883","term_text":"AK104674"}}AK104674	Mitochondria	Serine/threonine-protein kinase TNNI3K, putative, expressed
73	MAPKKK73	258.8	LOC_Os03g18170	511	0	N/A	Chloroplast	Mitogen-activated protein kinase kinase kinase 1, putative, expressed
74	MAPKKK74	225	LOC_Os01g66860	500	13	{"type":"entrez-nucleotide","attrs":{"text":"AK070097","term_id":"32980121","term_text":"AK070097"}}AK070097	Chloroplast	Ankyrin-kinase, putative, expressed
75	MAPKKK75	212.5	LOC_Os02g39560	502	13	{"type":"entrez-nucleotide","attrs":{"text":"AK071922","term_id":"32981945","term_text":"AK071922"}}AK071922 {"type":"entrez-nucleotide","attrs":{"text":"AK099756","term_id":"32984965","term_text":"AK099756"}}AK099756	Chloroplast	Non-receptor tyrosine kinase spore lysis A, putative, expressed

## Sheet: Chen et al., 2012
Chen et al., 2012
B. distachyon		A. thaliana		O. sativa
MPK	Gene_id	MPK	Gene_id	MPK	Gene_id
BdMPK3	Bradi1g65810	AtMPK1	At1g10210	OsMPK3	Os03g17700
BdMPK4	Bradi3g32000	AtMPK2	At1g59580	OsMPK4	Os10g38950
BdMPK6	Bradi1g49100	AtMPK3	At3g45640	OsMPK6	Os06g06090
BdMPK7-1	Bradi1g34030	AtMPK4	At4g01370	OsMPK7	Os06g48590
BdMPK7-2	Bradi4g24912	AtMPK5	At4g11330	OsMPK14	Os02g05480
BdMPK11	Bradi3g16560	AtMPK6	At2g43790	OsMPK16	Os11g17080
BdMPK14	Bradi3g03780	AtMPK7	At2g18170	OsMPK17-1	Os06g49430
BdMPK16	Bradi2g36470	AtMPK8	At1g18150	OsMPK17-2	Os02g04230
BdMPK17	Bradi1g34700	AtMPK9	At3g18040	OsMPK20-1	Os01g43910
BdMPK20-1	Bradi2g44350	AtMPK10	At3g59790	OsMPK20-2	Os05g50560
BdMPK20-2	Bradi2g15317	AtMPK11	At1g01560	OsMPK20-3	Os06g26340
BdMPK20-3	Bradi1g41780	AtMPK12	At2g46070	OsMPK20-4	Os01g47530
BdMPK20-4	Bradi2g45870	AtMPK13	At1g07880	OsMPK20-5	Os05g49140
BdMPK20-5	Bradi2g16337	AtMPK14	At4g36450	OsMPK21-1	Os05g50120
BdMPK21-1	Bradi2g15620	AtMPK15	At1g73670	OsMPK21-2	Os01g45620
BdMPK21-2	Bradi2g45010	AtMPK16	At5g19010
		AtMPK17	At2g01450
		AtMPK18	At1g53510
		AtMPK19	At3g14720
		AtMPK20	At2g42880
MKK	Gene_id	MKK	Gene_id	MKK	Gene_id
BdMKK1	Bradi1g51000	AtMKK1	At4g26070	OsMKK1	Os06g05520
BdMKK3-1	Bradi4g39490	AtMKK2	At4g29810	OsMKK3	Os06g27890
BdMKK3-2	Bradi1g41860	AtMKK3	At5g40440	OsMKK4	Os02g54600
BdMKK3-3	Bradi3g11260	AtMKK4	At1g51660	OsMKK5	Os06g09180
BdMKK4	Bradi3g53650	AtMKK5	At3g21220	OsMKK6	Os01g32660
BdMKK5	Bradi1g46880	AtMKK6	At5g56580	OsMKK10-1	Os02g46760
BdMKK6	Bradi1g75150	AtMKK7	At1g18350	OsMKK10-2	Os03g12390
BdMKK10-1	Bradi1g11525	AtMKK8	At3g06230	OsMKK10-3	Os03g50550
BdMKK10-2	Bradi1g69400	AtMKK9	At1g73500
BdMKK10-3	Bradi1g10800	AtMKK10	At1g32320
BdMKK10-4	Bradi1g10770
BdMKK10-5	Bradi1g10790

## Sheet: Kong et al., 2013
Kong et al., 2013
Zea mais
MAPKKK	Gene_id
MAPKKK1	GRMZM2G140726
MAPKKK2	GRMZM2G540772
MAPKKK3	BT034005.1a
MAPKKK4	GRMZM2G175504
MAPKKK5	GRMZM2G093316
MAPKKK6	AC209208.3FGT001
MAPKKK7	GRMZM2G378479
MAPKKK8	GRMZM2G034877
MAPKKK9	GRMZM2G156800
MAPKKK10	GRMZM2G180555
MAPKKK11	GRMZM2G066120
MAPKKK12	GRMZM2G130927
MAPKKK13	GRMZM2G044557
MAPKKK14	GRMZM2G017654
MAPKKK15	GRMZM2G064613
MAPKKK16	GRMZM2G098828
MAPKKK17	GRMZM2G439350
MAPKKK18	GRMZM2G305066
MAPKKK19	GRMZM2G165099
MAPKKK20	GRMZM2G476477
MAPKKK21	GRMZM2G173965
MAPKKK22	GRMZM2G041774
MAPKKK23	GRMZM2G116376
MAPKKK24	GRMZM5G878530
MAPKKK25	GRMZM2G084791
MAPKKK26	GRMZM2G021416
MAPKKK27	GRMZM2G089159
MAPKKK28	GRMZM2G312970
MAPKKK29	GRMZM2G011070
MAPKKK30	GRMZM2G326472
MAPKKK31	GRMZM2G481005
MAPKKK32	GRMZM2G039106
MAPKKK33	GRMZM2G052658
MAPKKK34	GRMZM2G038982
MAPKKK35	GRMZM2G175563
MAPKKK36	GRMZM2G413069
MAPKKK37	GRMZM2G048243
MAPKKK38	GRMZM2G098187
MAPKKK39	GRMZM2G059671
MAPKKK40	GRMZM2G110572
MAPKKK41	GRMZM2G140537
MAPKKK42	GRMZM2G448213
MAPKKK43	GRMZM2G007854
MAPKKK44	GRMZM2G163141
MAPKKK45	GRMZM2G080499
MAPKKK46	GRMZM2G159034
MAPKKK47	GRMZM2G045366
MAPKKK48	GRMZM5G882078
MAPKKK49	GRMZM2G007466
MAPKKK50	GRMZM2G111269
MAPKKK51	GRMZM2G019434
MAPKKK52	GRMZM2G131629
MAPKKK53	GRMZM2G014618
MAPKKK54	GRMZM2G063684
MAPKKK55	GRMZM2G088299
MAPKKK56	GRMZM2G063069
MAPKKK57	GRMZM2G165231
MAPKKK58	GRMZM5G814851
MAPKKK59	GRMZM2G459854
MAPKKK60	GRMZM2G164242
MAPKKK61	GRMZM2G160922
MAPKKK62	GRMZM2G465833
MAPKKK63	GRMZM2G152889
MAPKKK64	GRMZM2G156013
MAPKKK65	GRMZM2G102088
MAPKKK66	GRMZM2G140612
MAPKKK67	GRMZM2G028604
MAPKKK68	GRMZM2G018280
MAPKKK69	GRMZM2G171677
MAPKKK70	GRMZM2G097878
MAPKKK71	GRMZM2G055334
MAPKKK72	GRMZM2G114093
MAPKKK73	GRMZM2G474546
MAPKKK74	GRMZM2G104283

## Sheet: Neupane et al., 2013
Neupane et al., 2013
Arabidopsis	Poplar	Rice	Grapes	Soybean
MAPK	MPK	MPK	MPK	MAPK	Phytozome ID
AtMAPK1	PtMPK1	OsMPK3 (OsMPK1)	VvMPK2 (VvMPK1)	GmMAPK1	Glyma04g03210
AtMAPK2	PtMPK2	OsMPK4 (OsMPK2)		GmMAPK2	Glyma06g03270
AtMAPK3	PtMPK3-1	OsMPK5 (OsMPK3)		GmMAPK3-1	Glyma11g15700
	PtMPK3-2			GmMAPK3-2	Glyma12g07770
AtMAPK4	PtMPK4	OsMPK6 (OsMPK4)	VvMPK5 (VvMPK4)	GmMAPK4-1	Glyma07g07270
				GmMAPK4-2	Glyma16g03670
AtMAPK5	PtMPK5-1			GmMAPK5-1	Glyma01g43100
	PtMPK5-2			GmMAPK5-2	Glyma11g02420
				GmMAPK5-3	Glyma08g02060
				GmMAPK5-4	Glyma05g37480
AtMAPK6	PtMPK6-1	OsMPK1 (OsMPK6)	VvMPK6 (VvMPK6)	GmMAPK6-1	Glyma07g32750
	PtMPK6-2			GmMAPK6-2	Glyma02g15690
AtMAPK7	PtMPK7	OsMPK4 (OsMPK7)		GmMAPK7	Glyma05g28980
AtMAPK8
AtMAPK9	PtMPK9-1	OsMPK14 (OsMPK9)	VvMPK7 (VvMPK9)	GmMAPK9-1	Glyma05g33980
	PtMPK9-2			GmMAPK9-2	Glyma08g05700
				GmMAPK9-3	Glyma07g11470
				GmMAPK9-4	Glyma09g30790
AtMAPK10
AtMAPK11	PtMPK11	OsMPK2 (OsMPK11)		GmMAPK11-1	Glyma18g47140
				GmMAPK11-2	Glyma09g39190
AtMAPK12
AtMAPK13			VvMPK9 (VvMPK13)	GmMAPK13-1	Glyma12g07850
				GmMAPK13-2	Glyma11g15590
AtMAPK14	PtMPK14	OsMPK3 (OsMPK14)	VvMPK1 (VvMPK14)	GmMAPK14	Glyma08g12150
AtMAPK15
AtMAPK16	PtMPK16-1		VvMPK10 (VvMPK16)	GmMAPK16-1	Glyma13g28120
	PtMPK16-2			GmMAPK16-2	Glyma15g10940
				GmMAPK16-3	Glyma17g02220
				GmMAPK16-4	Glyma07g38510
AtMAPK17	PtMPK17
AtMAPK18	PtMPK18			GmMAPK18	Glyma15g38490
AtMAPK19	PtMPK19	OsMPK17 (OsMPK19)	VvMPK11 (VvMPK19)	GmMAPK19	Glyma13g33860
AtMAPK20	PtMPK20-1	OsMPK10 (OsMPK20-1)	VvMPK12 (VvMPK20)	GmMAPK20-1	Glyma18g12720
	PtMPK20-2	OsMPK9 (OsMPK20-2)		GmMAPK20-2	Glyma14g03190
		OsMPK11 (OsMPK20-3)		GmMAPK20-3	Glyma02g45630
		OsMPK8 (OsMPK20-4)		GmMAPK20-4	Glyma08g42240
		OsMPK7 (OsMPK20-5)
				GmMAPK22-1	Glyma03g21610		Note: new ones not found in Mohanta et al.
				GmMAPK22-2	Glyma16g10820
				GmMAPK23-1	Glyma01g35190
				GmMAPK23-2	Glyma09g34610
				GmMAPK23-3	Glyma16g08080
				GmMAPK23-4	Glyma16g17580
MAPKK	MKK			MAPKK	Phytozome ID
AtMAPKK1				GmMAPKK1	Glyma15g18860
AtMAPKK2	PtMKK2-1			GmMAPKK2-1	Glyma13g16650
	PtMKK2-2			GmMAPKK2-2	Glyma17g06020
AtMAPKK3	PtMKK3			GmMAPKK3-1	Glyma05g08720
				GmMAPKK3-2	Glyma19g00220
AtMAPKK4	PtMKK4			GmMAPKK4	Glyma07g00520
AtMAPKK5	PtMKK5			GmMAPKK5	Glyma08g23900
AtMAPKK6	PtMKK6			GmMAPKK6-1	Glyma10g15850
				GmMAPKK6-2	Glyma02g32980
AtMAPKK7	PtMKK7
AtMAPKK8	PtMKK11-1			GmMAPKK8	Glyma09g30310
	PtMKK11-2
AtMAPKK9	PtMKK9
AtMAPKK10	PtMKK10			GmMAPKK10	Glyma01g01980

## Sheet: Krenek et al., 2015
Krenek et al., 2015
H. vulgare
MPK	Gene_id	MOREX_asm_contig
HvMPK1	AK376245	morex_contig_1586731
HvMPK2	AK364586	MLOC_71588
HvMPK3	AK353742	MLOC_44271
HvMPK4a	AK252980	MLOC_74277
HvMPK5	Locus_5782_Transcript_3/3_Confidence_0.864	MLOC_17814
HvMPK6	AK366765	MLOC_5653
HvMPK7	AK357581	MLOC_36752
HvMPK8	AK365810	MLOC_4609
HvMPK9	AK361158	MLOC_64743
HvMPK10	Locus_6053_Transcript_5/6_Confidence_0.533	morex_contig_7823 + morex_contig_62868
HvMPK11	Locus_4929_Transcript_3/3_Confidence_0.714	morex_contig_41595 + morex_contig_51995
HvMPK12b		morex_contig_219255 +morex_contig_2548312
HvMPK13	gene prediction	morex_contig_1576545 + morex_contig_1588025
HvMPK14	AK251500	MLOC_60926
HvMPK16	AK373134	morex_contig_52291 + morex_contig_1559491
HvMPK17	MLOC_11730.2	MLOC_11730

## Sheet: Mohanta et al., 2015
Mohanta et al., 2015
A. thaliana
MPK	Gene_id
AtMPK1	At1g10210
AtMPK2	At1g59580
AtMPK3	At3g45640
AtMPK4	At4g01370
AtMPK5	At4g11330
AtMPK6	At2g43790
AtMPK7	At2g18170
AtMPK8	At1g18150
AtMPK9	At3g18040
AtMPK10	At3g59790
AtMPK11	At1g01560
AtMPK12	At2g46070
AtMPK13	At1g07880
AtMPK14	At4g36450
AtMPK15	At1g73670
AtMPK16	At5g19010
AtMPK17	At2g01450
AtMPK18	At1g53510
AtMPK19	At3g14720
AtMPK20	At2g42880
B. distachyon		Note: BdMPK11 is absent
MPK	Gene_id
BdMPK3	Bradi1g65810
BdMPK4-1	Bradi3g32000
BdMPK4-2	Bradi3g16560
BdMPK6	Bradi1g49100
BdMPK7-1	Bradi1g34030
BdMPK7-2	Bradi4g24912
BdMPK14	Bradi3g03780
BdMPK16	Bradi2g36470	Note: this gene id has better matches elsewhere (e.g. BdMPK17-1 (80%), BdMPK20-1 (68%), …)
BdMPK17	Bradi1g34700
BdMPK20-1	Bradi2g44350
BdMPK20-2	Bradi2g15317
BdMPK20-3	Bradi1g41780
BdMPK20-4	Bradi2g45870
BdMPK20-5	Bradi2g16337
BdMPK21-1	Bradi2g15620
BdMPK21-2	Bradi2g45010
B. rapa
MPK	Gene_id
BrMPK1	Bra019955
BrMPK2	Bra035437
BrMPK3	Bra038281
BrMPK4	Bra000955
BrMPK5	Bra035233
BrMPK6-1	Bra000326
BrMPK6-2	Bra004784
BrMPK7-1	Bra037234
BrMPK7-2	Bra039629
BrMPK8-1	Bra031017
BrMPK8-2	Bra025929
BrMPK9	Bra022276
BrMPK10-1	Bra014527
BrMPK10-3	Bra007476
BrMPK10-4	Bra014528
BrMPK12-1	Bra039292
BrMPK12-2	Bra004959
BrMPK13	Bra031597
BrMPK15	Bra003834
BrMPK16-1	Bra006490
BrMPK17-1	Bra024886
BrMPK17-2	Bra017450
BrMPK17-3	Bra026665
BrMPK18-1	Bra039676
BrMPK18-2	Bra038128
BrMPK19-1	Bra027317
BrMPK19-2	Bra021573
BrMPK20	Bra000277
G. max
MPK	Gene_id
GmMPK1-1	Glyma06g03270
GmMPK1-2	Glyma04g03210
GmMPK3-1	Glyma12g07770
GmMPK3-2	Glyma11g15700
GmMPK4-1	Glyma11g02420
GmMPK4-2	Glyma08g02060
GmMPK4-3	Glyma05g37480
GmMPK4-4	Glyma01g43100
GmMPK4-5	Glyma09g39190
GmMPK4-6	Glyma07g07270
GmMPK4-7	Glyma16g03670
GmMPK4-8	Glyma18g47140
GmMPK6-1	Glyma02g15690
GmMPK6-2	Glyma07g32750
GmMPK7-1	Glyma08g12150
GmMPK7-2	Glyma05g28980
GmMPK9-1	Glyma08g05700
GmMPK9-2	Glyma05g33980
GmMPK9-3	Glyma09g30790
GmMPK9-4	Glyma07g11470
GmMPK13-1	Glyma12g07850
GmMPK13-2	Glyma11g15590
GmMPK16-1	Glyma17g02220
GmMPK16-2	Glyma13g28120
GmMPK16-3	Glyma15g10940
GmMPK19-1	Glyma13g33860
GmMPK19-2	Glyma15g38490
GmMPK20-1	Glyma14g03190
GmMPK20-2	Glyma02g45630
GmMPK20-3	Glyma08g42240
GmMPK20-4	Glyma18g12720
O. sativa
MPK	MSU Gene_id	RAP Gene_id
OsMPK3	LOC_Os03g17700	Os03g0285800
OsMPK4-1	LOC_Os10g38950	Os10g0533600
OsMPK4-2	LOC_Os05g05160	Os05g0143500
OsMPK6	LOC_Os06g06090	Os06g0154500
OsMPK7	LOC_Os06g48590	Os06g0699400		NOTE: accessions were switched in manuscript
OsMPK14	LOC_Os02g05480	Os02g0148100
OsMPK16-1	LOC_Os11g17080	Os11g0271100
OsMPK16-2	LOC_Os08g06060	Os08g0157000
OsMPK17-1	LOC_Os06g49430	Os06g0708000
OsMPK17-2	LOC_Os02g04230	Os02g0135200
OsMPK20-1	LOC_Os01g43910	Os01g0629900
OsMPK20-2	LOC_Os05g50560	Os05g0582400
OsMPK20-3	LOC_Os06g26340	Os06g0367900
OsMPK20-4	LOC_Os01g47530	Os01g0665200
OsMPK20-5	LOC_Os05g49140	Os05g0566400
OsMPK21-1	LOC_Os05g50120	Os05g0576800
OsMPK21-2	LOC_Os01g45620	Os01g0643800
S. bicolor
MPK	Gene_id
SbMPK3	Sb01g038750
SbMPK4-1	Sb01g030680
SbMPK4-2	Sb07g003810
SbMPK6	Sb10g003810
SbMPK7	Sb10g028780
SbMPK14	Sb04g003480
SbMPK16-1	Sb05g010000
SbMPK16-2	Sb09g003280
SbMPK17-1	Sb10g029400
SbMPK17-2	Sb04g002830
SbMPK20-1	Sb03g028740
SbMPK20-2	Sb09g029720
SbMPK20-3	Sb09g028690
SbMPK20-5	Sb03g030450
SbMPK21-1	Sb09g029370
SbMPK21-2	Sb03g029340
Z. mays
MPK	Gene_id
ZmMPK3-1	GRMZM2G053987
ZmMPK3-2	GRMZM2G017792
ZmMPK4-1	GRMZM2G127141
ZmMPK4-2	GRMZM2G123886
ZmMPK6-1	GRMZM2G002100
ZmMPK6-2	GRMZM2G020216
ZmMPK7	GRMZM2G048455
ZmMPK14	GRMZM2G062914
ZmMPK16	GRMZM2G089484
ZmMPK17-1	GRMZM2G306028
ZmMPK17-2	GRMZM2G374088
ZmMPK17-3	GRMZM2G135904
ZmMPK20-1	GRMZM2G131334
ZmMPK20-2	GRMZM2G163861
ZmMPK20-4	GRMZM2G122335
ZmMPK20-5	GRMZM2G007848
ZmMPK20-6	GRMZM2G034052
ZmMPK21-1	GRMZM2G062761
ZmMPK21-2	GRMZM2G375975
